# Supplementary material for: Using Al3+ to Tailor Graphene Oxide Nanochannels: Impact on Membrane Stability and Permeability
Source: Membranes (Basel). 2022 Sep 9;12(9):871. doi: 10.3390/membranes12090871 (PMC9502523; doi:10.3390/membranes12090871)
Supplement: Supplementary file 1 [file membranes-12-00871-s001.zip]

Archive with 1 entries (1 files):
- membranes-1907171-supplementary.pdf
